# Supplementary material for: Lack of Neuroprotective Effects of High-Density Lipoprotein Therapy in Stroke under Acute Hyperglycemic Conditions
Source: Molecules. 2021 Oct 21;26(21):6365. doi: 10.3390/molecules26216365 (PMC8588473; doi:10.3390/molecules26216365)
Supplement: Supplementary file 1 [file molecules-26-06365-s001.zip]

Archive with 1 entries (1 files):
- molecules-1366220-supplementary.pdf
